# Supplementary material for: The Effect of Interleukin-10 Immunotherapy on Renal Ischemia-Reperfusion Injury: A Systematic Review and Meta-Analysis of Preclinical Studies
Source: Int J Mol Sci. 2024 Jun 5;25(11):6231. doi: 10.3390/ijms25116231 (PMC11172821; doi:10.3390/ijms25116231)
Supplement: Supplementary file 1 [file ijms-25-06231-s001.zip]

Archive with 1 entries (1 files):
- ijms-2992583-supplementary.pdf
